# Supplementary material for: TAK1-mediated phosphorylation of PLCE1 represses PIP2 hydrolysis to impede esophageal squamous cancer metastasis
Source: eLife. 2025 Apr 23;13:RP97373. doi: 10.7554/eLife.97373 (PMC12017773; doi:10.7554/eLife.97373)
Supplement: Figure 1—source data 3. [file elife-97373-fig1-data3.zip]

Archive with 19 entries (15 files):
- Figure 1-source data 2/
- Figure 1-source data 2/Figure 1A/
- Figure 1-source data 2/Figure 1A/Actin.tif
- Figure 1-source data 2/Figure 1A/TAK1.tif
- Figure 1-source data 2/Figure 1E/
- Figure 1-source data 2/Figure 1E/Actin.tif
- Figure 1-source data 2/Figure 1E/E-cadherin.tif
- Figure 1-source data 2/Figure 1E/N-cadherin.tif
- Figure 1-source data 2/Figure 1E/Vimentin.tif
- Figure 1-source data 2/Figure 1E/ZEB1.tif
- Figure 1-source data 2/Figure 1E/ZO-1.tif
- Figure 1-source data 2/Figure 1I/
- Figure 1-source data 2/Figure 1I/Actin.tif
- Figure 1-source data 2/Figure 1I/Claudin-1.tif
- Figure 1-source data 2/Figure 1I/E-cadherin.tif
- Figure 1-source data 2/Figure 1I/N-cadherin.tif
- Figure 1-source data 2/Figure 1I/Slug.tif
- Figure 1-source data 2/Figure 1I/Snail.tif
- Figure 1-source data 2/Figure 1I/Vimentin.tif
