# Supplementary material for: TAK1-mediated phosphorylation of PLCE1 represses PIP2 hydrolysis to impede esophageal squamous cancer metastasis
Source: eLife. 2025 Apr 23;13:RP97373. doi: 10.7554/eLife.97373 (PMC12017773; doi:10.7554/eLife.97373)
Supplement: Figure 1—figure supplement 3—source data 3. [file elife-97373-fig1-figsupp3-data3.zip]

Archive with 12 entries (9 files):
- Figure 1-figure supplement 3-source data 2/
- Figure 1-figure supplement 3-source data 2/Figure 1-figure supplement 3B/
- Figure 1-figure supplement 3-source data 2/Figure 1-figure supplement 3B/Actin.tif
- Figure 1-figure supplement 3-source data 2/Figure 1-figure supplement 3B/TAK1.tif
- Figure 1-figure supplement 3-source data 2/Figure 1-figure supplement 3F/
- Figure 1-figure supplement 3-source data 2/Figure 1-figure supplement 3F/Actin.tif
- Figure 1-figure supplement 3-source data 2/Figure 1-figure supplement 3F/Claudin-1.tif
- Figure 1-figure supplement 3-source data 2/Figure 1-figure supplement 3F/E-cadherin.tif
- Figure 1-figure supplement 3-source data 2/Figure 1-figure supplement 3F/N-cadherin.tif
- Figure 1-figure supplement 3-source data 2/Figure 1-figure supplement 3F/Slug.tif
- Figure 1-figure supplement 3-source data 2/Figure 1-figure supplement 3F/ZEB1.tif
- Figure 1-figure supplement 3-source data 2/Figure 1-figure supplement 3F/ZO-1.tif
