# Supplementary material for: TAK1-mediated phosphorylation of PLCE1 represses PIP2 hydrolysis to impede esophageal squamous cancer metastasis
Source: eLife. 2025 Apr 23;13:RP97373. doi: 10.7554/eLife.97373 (PMC12017773; doi:10.7554/eLife.97373)
Supplement: Figure 1—figure supplement 4—source data 2. [file elife-97373-fig1-figsupp4-data2.zip]

Archive with 2 entries (1 files):
- Figure 1-figure supplement 4-source data 1/
- Figure 1-figure supplement 4-source data 1/Figure 1-figure supplement 4-source data 1.pdf
