# Supplementary material for: TAK1-mediated phosphorylation of PLCE1 represses PIP2 hydrolysis to impede esophageal squamous cancer metastasis
Source: eLife. 2025 Apr 23;13:RP97373. doi: 10.7554/eLife.97373 (PMC12017773; doi:10.7554/eLife.97373)
Supplement: Figure 1—figure supplement 4—source data 3. [file elife-97373-fig1-figsupp4-data3.zip]

Archive with 13 entries (10 files):
- Figure 1-figure supplement 4-source data 2/
- Figure 1-figure supplement 4-source data 2/Figure 1-figure supplement 4A/
- Figure 1-figure supplement 4-source data 2/Figure 1-figure supplement 4A/Actin.tif
- Figure 1-figure supplement 4-source data 2/Figure 1-figure supplement 4A/TAK1.tif
- Figure 1-figure supplement 4-source data 2/Figure 1-figure supplement 4E/
- Figure 1-figure supplement 4-source data 2/Figure 1-figure supplement 4E/Actin.tif
- Figure 1-figure supplement 4-source data 2/Figure 1-figure supplement 4E/Claudin-1.tif
- Figure 1-figure supplement 4-source data 2/Figure 1-figure supplement 4E/E-cadherin.tif
- Figure 1-figure supplement 4-source data 2/Figure 1-figure supplement 4E/N-cadherin.tif
- Figure 1-figure supplement 4-source data 2/Figure 1-figure supplement 4E/Slug.tif
- Figure 1-figure supplement 4-source data 2/Figure 1-figure supplement 4E/Snail.tif
- Figure 1-figure supplement 4-source data 2/Figure 1-figure supplement 4E/Vimentin.tif
- Figure 1-figure supplement 4-source data 2/Figure 1-figure supplement 4E/ZO-1.tif
