# Supplementary material for: TAK1-mediated phosphorylation of PLCE1 represses PIP2 hydrolysis to impede esophageal squamous cancer metastasis
Source: eLife. 2025 Apr 23;13:RP97373. doi: 10.7554/eLife.97373 (PMC12017773; doi:10.7554/eLife.97373)
Supplement: Figure 2—source data 3. [file elife-97373-fig2-data3.zip]

Archive with 29 entries (23 files):
- Figure 2-source data 2/
- Figure 2-source data 2/Figure 2B/
- Figure 2-source data 2/Figure 2B/actin.tif
- Figure 2-source data 2/Figure 2B/p-plce1.tif
- Figure 2-source data 2/Figure 2B/plce1.tif
- Figure 2-source data 2/Figure 2B/tak1.tif
- Figure 2-source data 2/Figure 2C/
- Figure 2-source data 2/Figure 2C/actin.tif
- Figure 2-source data 2/Figure 2C/p-plce1.tif
- Figure 2-source data 2/Figure 2C/P-TAK1.tif
- Figure 2-source data 2/Figure 2C/plce1.tif
- Figure 2-source data 2/Figure 2C/TAK1.tif
- Figure 2-source data 2/Figure 2D/
- Figure 2-source data 2/Figure 2D/actin.tif
- Figure 2-source data 2/Figure 2D/p-plce1.tif
- Figure 2-source data 2/Figure 2D/P-TAK1.tif
- Figure 2-source data 2/Figure 2D/plce1.tif
- Figure 2-source data 2/Figure 2D/TAK1.tif
- Figure 2-source data 2/Figure 2E/
- Figure 2-source data 2/Figure 2E/actin.tif
- Figure 2-source data 2/Figure 2E/p-plce1.tif
- Figure 2-source data 2/Figure 2E/P-TAK1.tif
- Figure 2-source data 2/Figure 2E/plce1.tif
- Figure 2-source data 2/Figure 2E/tak1.tif
- Figure 2-source data 2/Figure 2I/
- Figure 2-source data 2/Figure 2I/Actin.tif
- Figure 2-source data 2/Figure 2I/P-PLCE1.tif
- Figure 2-source data 2/Figure 2I/PLCE1.tif
- Figure 2-source data 2/Figure 2I/TAK1.tif
