# Supplementary material for: TAK1-mediated phosphorylation of PLCE1 represses PIP2 hydrolysis to impede esophageal squamous cancer metastasis
Source: eLife. 2025 Apr 23;13:RP97373. doi: 10.7554/eLife.97373 (PMC12017773; doi:10.7554/eLife.97373)
Supplement: Figure 2—figure supplement 1—source data 1. [file elife-97373-fig2-figsupp1-data1.zip]

Archive with 2 entries (1 files):
- Figure 2-figure supplement 1-source data 1/
- Figure 2-figure supplement 1-source data 1/Figure 2-figure supplement 1-source data 1.pdf
