# Supplementary material for: TAK1-mediated phosphorylation of PLCE1 represses PIP2 hydrolysis to impede esophageal squamous cancer metastasis
Source: eLife. 2025 Apr 23;13:RP97373. doi: 10.7554/eLife.97373 (PMC12017773; doi:10.7554/eLife.97373)
Supplement: Figure 2—figure supplement 1—source data 2. [file elife-97373-fig2-figsupp1-data2.zip]

Archive with 15 entries (11 files):
- Figure 2-figure supplement 1-source data 2/
- Figure 2-figure supplement 1-source data 2/Figure 2-figure supplement 1A/
- Figure 2-figure supplement 1-source data 2/Figure 2-figure supplement 1A/Actin.tif
- Figure 2-figure supplement 1-source data 2/Figure 2-figure supplement 1A/p-PLCE1.tif
- Figure 2-figure supplement 1-source data 2/Figure 2-figure supplement 1A/PLCE1.tif
- Figure 2-figure supplement 1-source data 2/Figure 2-figure supplement 1A/TAK1.tif
- Figure 2-figure supplement 1-source data 2/Figure 2-figure supplement 1B/
- Figure 2-figure supplement 1-source data 2/Figure 2-figure supplement 1B/Actin.tif
- Figure 2-figure supplement 1-source data 2/Figure 2-figure supplement 1B/p-PLCE1.tif
- Figure 2-figure supplement 1-source data 2/Figure 2-figure supplement 1B/PLCE1.tif
- Figure 2-figure supplement 1-source data 2/Figure 2-figure supplement 1B/TAK1.tif
- Figure 2-figure supplement 1-source data 2/Figure 2-figure supplement 1C/
- Figure 2-figure supplement 1-source data 2/Figure 2-figure supplement 1C/Coomassie.tif
- Figure 2-figure supplement 1-source data 2/Figure 2-figure supplement 1C/p-PLCE.tif
- Figure 2-figure supplement 1-source data 2/Figure 2-figure supplement 1C/PLCE1+TAK1.tif
