# Supplementary material for: TAK1-mediated phosphorylation of PLCE1 represses PIP2 hydrolysis to impede esophageal squamous cancer metastasis
Source: eLife. 2025 Apr 23;13:RP97373. doi: 10.7554/eLife.97373 (PMC12017773; doi:10.7554/eLife.97373)
Supplement: Figure 3—source data 3. [file elife-97373-fig3-data3.zip]

Archive with 21 entries (16 files):
- Figure 3-source data 2/
- Figure 3-source data 2/Figure 3A/
- Figure 3-source data 2/Figure 3A/Actin.tif
- Figure 3-source data 2/Figure 3A/plce1.tif
- Figure 3-source data 2/Figure 3D/
- Figure 3-source data 2/Figure 3D/Actin.tif
- Figure 3-source data 2/Figure 3D/E-cadherin.tif
- Figure 3-source data 2/Figure 3D/slug.tif
- Figure 3-source data 2/Figure 3D/snail.tif
- Figure 3-source data 2/Figure 3D/vimentin.tif
- Figure 3-source data 2/Figure 3D/ZEB.tif
- Figure 3-source data 2/Figure 3F/
- Figure 3-source data 2/Figure 3F/Actin.tif
- Figure 3-source data 2/Figure 3F/plce1.tif
- Figure 3-source data 2/Figure 3I/
- Figure 3-source data 2/Figure 3I/Actin.tif
- Figure 3-source data 2/Figure 3I/E-cadherin.tif
- Figure 3-source data 2/Figure 3I/slug.tif
- Figure 3-source data 2/Figure 3I/snail.tif
- Figure 3-source data 2/Figure 3I/vimentin.tif
- Figure 3-source data 2/Figure 3I/ZEB.tif
