# Supplementary material for: TAK1-mediated phosphorylation of PLCE1 represses PIP2 hydrolysis to impede esophageal squamous cancer metastasis
Source: eLife. 2025 Apr 23;13:RP97373. doi: 10.7554/eLife.97373 (PMC12017773; doi:10.7554/eLife.97373)
Supplement: Figure 4—figure supplement 2—source data 3. [file elife-97373-fig4-figsupp2-data3.zip]

Archive with 23 entries (20 files):
- Figure 4-figure supplement 2-source data 2/
- Figure 4-figure supplement 2-source data 2/Figure 4-figure supplement 2A/
- Figure 4-figure supplement 2-source data 2/Figure 4-figure supplement 2A/Actin.tif
- Figure 4-figure supplement 2-source data 2/Figure 4-figure supplement 2A/ERK.tif
- Figure 4-figure supplement 2-source data 2/Figure 4-figure supplement 2A/IKK.tif
- Figure 4-figure supplement 2-source data 2/Figure 4-figure supplement 2A/JNK.tif
- Figure 4-figure supplement 2-source data 2/Figure 4-figure supplement 2A/p-ERK.tif
- Figure 4-figure supplement 2-source data 2/Figure 4-figure supplement 2A/p-IKK.tif
- Figure 4-figure supplement 2-source data 2/Figure 4-figure supplement 2A/p-JNK.tif
- Figure 4-figure supplement 2-source data 2/Figure 4-figure supplement 2A/p-P38.tif
- Figure 4-figure supplement 2-source data 2/Figure 4-figure supplement 2A/P38.tif
- Figure 4-figure supplement 2-source data 2/Figure 4-figure supplement 2A/TAK1.tif
- Figure 4-figure supplement 2-source data 2/Figure 4-figure supplement 2C/
- Figure 4-figure supplement 2-source data 2/Figure 4-figure supplement 2C/Actin.tif
- Figure 4-figure supplement 2-source data 2/Figure 4-figure supplement 2C/ERK.tif
- Figure 4-figure supplement 2-source data 2/Figure 4-figure supplement 2C/IKK.tif
- Figure 4-figure supplement 2-source data 2/Figure 4-figure supplement 2C/JNK.tif
- Figure 4-figure supplement 2-source data 2/Figure 4-figure supplement 2C/p-ERK.tif
- Figure 4-figure supplement 2-source data 2/Figure 4-figure supplement 2C/p-IKK.tif
- Figure 4-figure supplement 2-source data 2/Figure 4-figure supplement 2C/p-JNK.tif
- Figure 4-figure supplement 2-source data 2/Figure 4-figure supplement 2C/p-P38.tif
- Figure 4-figure supplement 2-source data 2/Figure 4-figure supplement 2C/P38.tif
- Figure 4-figure supplement 2-source data 2/Figure 4-figure supplement 2C/TAK1.tif
