# Supplementary material for: TAK1-mediated phosphorylation of PLCE1 represses PIP2 hydrolysis to impede esophageal squamous cancer metastasis
Source: eLife. 2025 Apr 23;13:RP97373. doi: 10.7554/eLife.97373 (PMC12017773; doi:10.7554/eLife.97373)
Supplement: Figure 5—source data 2. [file elife-97373-fig5-data2.zip]

Archive with 47 entries (40 files):
- Figure 5-source data 2/
- Figure 5-source data 2/Figure 5A/
- Figure 5-source data 2/Figure 5A/Actin.tif
- Figure 5-source data 2/Figure 5A/gsk-3b.tif
- Figure 5-source data 2/Figure 5A/MMP2.tif
- Figure 5-source data 2/Figure 5A/p-b-catenin.tif
- Figure 5-source data 2/Figure 5A/p-gsk-3b.tif
- Figure 5-source data 2/Figure 5A/p-pkc.tif
- Figure 5-source data 2/Figure 5A/pkc.tif
- Figure 5-source data 2/Figure 5B/
- Figure 5-source data 2/Figure 5B/Actin.tif
- Figure 5-source data 2/Figure 5B/gsk-3b.tif
- Figure 5-source data 2/Figure 5B/p-b-catenin.tif
- Figure 5-source data 2/Figure 5B/p-gsk-3b.tif
- Figure 5-source data 2/Figure 5B/p-pkc.tif
- Figure 5-source data 2/Figure 5B/pkc.tif
- Figure 5-source data 2/Figure 5C/
- Figure 5-source data 2/Figure 5C/Actin.tif
- Figure 5-source data 2/Figure 5C/gsk-3b.tif
- Figure 5-source data 2/Figure 5C/MMP2.tif
- Figure 5-source data 2/Figure 5C/p-b-catenin.tif
- Figure 5-source data 2/Figure 5C/p-gsk-3b.tif
- Figure 5-source data 2/Figure 5C/p-pkc.tif
- Figure 5-source data 2/Figure 5C/pkc.tif
- Figure 5-source data 2/Figure 5E/
- Figure 5-source data 2/Figure 5E/Actin.tif
- Figure 5-source data 2/Figure 5E/gsk-3b.tif
- Figure 5-source data 2/Figure 5E/mmp2.tif
- Figure 5-source data 2/Figure 5E/p-b-catenin.tif
- Figure 5-source data 2/Figure 5E/p-gsk-3b.tif
- Figure 5-source data 2/Figure 5E/p-pkc.tif
- Figure 5-source data 2/Figure 5E/pkc.tif
- Figure 5-source data 2/Figure 5G/
- Figure 5-source data 2/Figure 5G/Actin.tif
- Figure 5-source data 2/Figure 5G/gsk-3b.tif
- Figure 5-source data 2/Figure 5G/mmp2.tif
- Figure 5-source data 2/Figure 5G/p-b-catenin.tif
- Figure 5-source data 2/Figure 5G/p-gsk-3b.tif
- Figure 5-source data 2/Figure 5G/p-pkc.tif
- Figure 5-source data 2/Figure 5G/pkc.tif
- Figure 5-source data 2/Figure 5H/
- Figure 5-source data 2/Figure 5H/Actin.tif
- Figure 5-source data 2/Figure 5H/gsk-3b.tif
- Figure 5-source data 2/Figure 5H/mmp2.tif
- Figure 5-source data 2/Figure 5H/p-b-catenin.tif
- Figure 5-source data 2/Figure 5H/p-gsk-3b.tif
- Figure 5-source data 2/Figure 5H/pkc.tif
