# Supplementary material for: TAK1-mediated phosphorylation of PLCE1 represses PIP2 hydrolysis to impede esophageal squamous cancer metastasis
Source: eLife. 2025 Apr 23;13:RP97373. doi: 10.7554/eLife.97373 (PMC12017773; doi:10.7554/eLife.97373)
Supplement: Figure 7—source data 3. [file elife-97373-fig7-data3.zip]

Archive with 9 entries (8 files):
- Figure 7-source data 2/
- Figure 7-source data 2/Actin.tif
- Figure 7-source data 2/gsk-3b.tif
- Figure 7-source data 2/mmp2.tif
- Figure 7-source data 2/p-b-catenin.tif
- Figure 7-source data 2/p-gsk-3b.tif
- Figure 7-source data 2/p-pkc.tif
- Figure 7-source data 2/pkc.tif
- Figure 7-source data 2/plce1.tif
